# Supplementary material for: Structural Relevance of Intramolecular H-Bonding in Ortho-Hydroxyaryl Schiff Bases: The Case of 3-(5-bromo-2-hydroxybenzylideneamino) Phenol
Source: Molecules. 2021 May 10;26(9):2814. doi: 10.3390/molecules26092814 (PMC8126046; doi:10.3390/molecules26092814)
Supplement: Supplementary file 1 [file molecules-26-02814-s001.zip]

Archive with 1 entries (1 files):
- molecules-1210174-supplementary.pdf
